# Supplementary material for: Development of the Droplet Digital PCR to Detect the Teliospores of Tilletia controversa Kühn in the Soil With Greatly Enhanced Sensitivity
Source: Front Microbiol. 2020 Jan 30;11:4. doi: 10.3389/fmicb.2020.00004 (PMC7002547; doi:10.3389/fmicb.2020.00004)
Supplement: TABLE S2 — Raw data for ddPCR detection of soil samples. [file Table_2.csv]

Repeat	ExptType	Experiment	Sample	TargetType	Target	Status	Concentration	Supermix	CopiesPer20uLWell	TotalConfMax	TotalConfMin	PoissonConfMax	PoissonConfMin	Positives	Negatives	Ch1+Ch2+	Ch1+Ch2-	Ch1-Ch2+	Ch1-Ch2-	Linkage	AcceptedDroplets	CNV	TotalCNVMax	TotalCNVMin	PoissonCNVMax	PoissonCNVMin	ReferenceCopies	UnknownCopies	Ratio	TotalRatioMax	TotalRatioMin	PoissonRatioMax	PoissonRatioMin	FractionalAbundance	TotalFractionalAbundanceMax	TotalFractionalAbundanceMin	PoissonFractionalAbundanceMax	PoissonFractionalAbundanceMin	ReferenceAssayNumber	TargetAssayNumber	Threshold	MeanAmplitudeofPositives	MeanAmplitudeofNegatives	MeanAmplitudeTotal	ExperimentComments	MergedWells	TotalConfMax68	TotalConfMin68	PoissonConfMax68
Repeat1	Absolute Quantification	ABS	1	Ch1Unknown		Manual	7.5	ddPCR Supermix for Probes	150			9.4	6.7	76	11832						11908																		1	1	600	5732	-1535	-1488.6					8.4
Repeat2	Absolute Quantification	ABS	1	Ch1Unknown		Manual	7.7	ddPCR Supermix for Probes	154			9.5	6.2	89	13511						13600																		1	1	600	5148.3	-1465.8	-1422.5					8.6
Repeat3	Absolute Quantification	ABS	1	Ch1Unknown		Manual	7.1	ddPCR Supermix for Probes	142			8.8	5.7	81	13380						13461																		1	1	600	5781.5	-1377.8	-1334.7					7.9
Repeat1	Absolute Quantification	ABS	2	Ch1Unknown		Manual	2.1	ddPCR Supermix for Probes	42			3.8	1.7	23	10432						10455																		1	1	600	2817.8	-1219.3	-1210.4					3.2
Repeat2	Absolute Quantification	ABS	2	Ch1Unknown		Manual	2.9	ddPCR Supermix for Probes	58			4	2	33	13267						13300																		1	1	600	7276.8	-1288.3	-1267					3.5
Repeat3	Absolute Quantification	ABS	2	Ch1Unknown		Manual	1.5	ddPCR Supermix for Probes	30			2.4	0.9	15	11804						11819																		1	1	600	8417.9	-1311.1	-1298.7					1.91
Repeat1	Absolute Quantification	ABS	3	Ch1Unknown		Manual	69.2	ddPCR Supermix for Probes	1384			74.4	66.6	698	11513						12211																		1	1	600	3059.6	-1173.6	-931.66					72
Repeat2	Absolute Quantification	ABS	3	Ch1Unknown		Manual	68.5	ddPCR Supermix for Probes	1370			67.3	57.4	606	11138						11744																		1	1	600	2955.5	-1193.3	-1030.8					64.9
Repeat3	Absolute Quantification	ABS	3	Ch1Unknown		Manual	62.3	ddPCR Supermix for Probes	1246			61.8	53.6	557	11141						11698																		1	1	600	2915.3	-1187.3	-1020.9					60.3
Repeat1	Absolute Quantification	ABS	4	Ch1Unknown		Manual	51.3	ddPCR Supermix for Probes	1026			55.8	49	501	11243						11744																		1	1	600	2336.6	-1180.8	-1030.8					54
Repeat2	Absolute Quantification	ABS	5	Ch1Unknown		Manual	57.9	ddPCR Supermix for Probes	1158			59.8	52.7	534	11365						11899																		1	1	600	2466.2	-1209.9	-1043.2					56.2
Repeat3	Absolute Quantification	ABS	5	Ch1Unknown		Manual	49.4	ddPCR Supermix for Probes	988			53.2	47.5	487	11102						11589																		1	1	600	2402.8	-1190.8	-1040.6					55.2
Repeat1	Absolute Quantification	ABS	5	Ch1Unknown		Manual	7.9	ddPCR Supermix for Probes	158			9.7	7.1	88	13077						13165																		1	1	600	4920	-1474.8	-1432.1					8.8
Repeat2	Absolute Quantification	ABS	5	Ch1Unknown		Manual	7.4	ddPCR Supermix for Probes	148			9.1	5.9	79	12584						12663																		1	1	600	6339.1	-1400.9	-1352.6					8.2
Repeat3	Absolute Quantification	ABS	5	Ch1Unknown		Manual	8.2	ddPCR Supermix for Probes	164			10	6.6	91	13074						13165																		1	1	600	4771.9	-1475.2	-1432.1					9
Repeat1	Absolute Quantification	ABS	6	Ch1Unknown		Manual	21.3	ddPCR Supermix for Probes	426			23.9	20	258	14108						14366																		1	1	600	5150.5	-1324.2	-1207.9					23
Repeat2	Absolute Quantification	ABS	6	Ch1Unknown		Manual	19.1	ddPCR Supermix for Probes	382			21.8	16.3	183	11202						11385																		1	1	600	5221	-1252.3	-1148.2					20.5
Repeat3	Absolute Quantification	ABS	6	Ch1Unknown		Manual	21.4	ddPCR Supermix for Probes	428			24	18.8	259	14107						14366																		1	1	600	5132.3	-1324.3	-1207.9					22.7
Repeat1	Absolute Quantification	ABS	7	Ch1Unknown		Manual	18.6	ddPCR Supermix for Probes	372			21.4	17.3	179	11206						11385																		1	1	600	5326.7	-1251.7	-1178.6					20
Repeat2	Absolute Quantification	ABS	5	Ch1Unknown		Manual	17.9	ddPCR Supermix for Probes	358			20.8	16.9	172	11293						11465																		1	1	600	5498.7	-1256.7	-1168.2					21.9
Repeat3	Absolute Quantification	ABS	5	Ch1Unknown		Manual	19.4	ddPCR Supermix for Probes	388			22.6	17.9	188	11487						11675																		1	1	600	5598.7	-1201.7	-1158.2					19.2
Repeat1	Absolute Quantification	ABS	8	Ch1Unknown		Manual	7.3	ddPCR Supermix for Probes	146			9	6.5	78	12585						12663																		1	1	600	6416	-1400.7	-1352.6					8.1
Repeat2	Absolute Quantification	ABS	8	Ch1Unknown		Manual	7.6	ddPCR Supermix for Probes	152			9.4	6.1	82	12587						12669																		1	1	600	5342.4	-1510.3	-1466					8.5
Repeat3	Absolute Quantification	ABS	8	Ch1Unknown		Manual	7	ddPCR Supermix for Probes	140			8.7	5.6	79	13147						13226																		1	1	600	5099.8	-1445.5	-1406.8					7.9
Repeat1	Absolute Quantification	ABS	9	Ch1Unknown		Manual	6.7	ddPCR Supermix for Probes	134			8.7	5.6	79	13147						13226																		1	1	600	5093.7	-1435.1	-1396.1					7.3
Repeat2	Absolute Quantification	ABS	9	Ch1Unknown		Manual	7	ddPCR Supermix for Probes	140			8.7	5.6	79	13147						13226																		1	1	600	5086.9	-1432.5	-1392.4					7.1
Repeat3	Absolute Quantification	ABS	9	Ch1Unknown		Manual	6.1	ddPCR Supermix for Probes	122			7.8	4.7	60	11547						11607																		1	1	600	5738	-1380.9	-1344.1					6.9
Repeat1	Absolute Quantification	ABS	10	Ch1Unknown		Manual	7.1	ddPCR Supermix for Probes	142			8.8	6.3	81	13380						13461																		1	1	600	5781.5	-1377.8	-1334.7					7.9
Repeat2	Absolute Quantification	ABS	10	Ch1Unknown		Manual	7.8	ddPCR Supermix for Probes	156			9.6	6.2	82	12356						12438																		1	1	600	6671.3	-1564.7	-1510.5					8.7
Repeat3	Absolute Quantification	ABS	10	Ch1Unknown		Manual	5.6	ddPCR Supermix for Probes	112			7.1	4.3	63	13279						13342																		1	1	600	3871.6	-1433.8	-1408.8					6.3
Repeat1	Absolute Quantification	ABS	11	Ch1Unknown		Manual	No Call	ddPCR Supermix for Probes						0	13043						13043																		1	1	0	0	-1203.5	-1154.3
Repeat2	Absolute Quantification	ABS	11	Ch1Unknown		Manual	No Call	ddPCR Supermix for Probes						0	13691						13691																		1	1	0	0	-1195.3	-1155.7
Repeat3	Absolute Quantification	ABS	11	Ch1Unknown		Manual	No Call	ddPCR Supermix for Probes						0	10436						10436																		1	1	0	0	-1203.4	-1165.3
Repeat1	Absolute Quantification	ABS	12	Ch1Unknown		Manual	No Call	ddPCR Supermix for Probes						0	13687						13687																		1	1	0	0	-1174.3	-1136.6
Repeat2	Absolute Quantification	ABS	12	Ch1Unknown		Manual	No Call	ddPCR Supermix for Probes						0	13591						13591																		1	1	0	0	-1195.6	-1125.3
Repeat3	Absolute Quantification	ABS	12	Ch1Unknown		Manual	No Call	ddPCR Supermix for Probes						0	12361						12361																		1	1	0	0	-1185.3	-1142.9
Repeat1	Absolute Quantification	ABS	13	Ch1Unknown		Manual	No Call	ddPCR Supermix for Probes						0	13040						13691																		1	1	0	0	-1582.9	-1531.9
Repeat2	Absolute Quantification	ABS	13	Ch1Unknown		Manual	No Call	ddPCR Supermix for Probes						0	12362						12382																		1	1	0	0	-1589.4	-1552.4
Repeat3	Absolute Quantification	ABS	13	Ch1Unknown		Manual	No Call	ddPCR Supermix for Probes						0	11467						11467																		1	1	0	0	-1573.5	-1535.7
[truncated: 13 more columns]
